# Supplementary material for: NAD(P)H-Hydrate Dehydratase- A Metabolic Repair Enzyme and Its Role in Bacillus subtilis Stress Adaptation
Source: PLoS One. 2014 Nov 13;9(11):e112590. doi: 10.1371/journal.pone.0112590 (PMC4231035; doi:10.1371/journal.pone.0112590)
Supplement: Table S1 — Supplemental tables with data of spots quantification. (XLSX) [file pone.0112590.s002.xlsx]

## Sheet: List1
Supporting information File S1. Table S1 PDQuest export of spot quantification data from salt stress experiments.
SSP	wt1	wt2	wt3	wtNaCl4	wtNaCl45	wtNaCl46	MP27	MP28	MP29	MP2NaCl410	MP2NaCl411	MP2NaCl412	protein	avg_wt	avg_wt stress	avg_L42	avg_L42 stress	std_wt	std_wtstress	std_L42	std_L42stress
salt stress experiment 1
3309	1.53	0.31	1.18	2.9	2.31	2.64	1.59	1.71	2.54	0.83	1.21	0.83	Pgk	1.00667	2.61667	1.94667	0.956667	0.628198	0.295691	0.517333	0.219393
4507	1.6	1.8	1.39	2.7	2.92	3.12	3.96	3.27	3.48	2.39	2.36	2.14	Cit	1.59667	2.91333	3.57	2.29667	0.20502	0.210079	0.353695	0.136504
3124	5.68	5.44	5.81	8.52	8.3	9.81	3.35	3.81	3.21	0.29	0.34	0.64	Mdh	5.64333	8.87667	3.45667	0.423333	0.187705	0.815741	0.3139	0.189297
4205	0.21	0.29	0.83	0.19	0.25	0.32	0.26	0.61	0.68	8.7	5.24	6.84	Mdh - deg	0.443333	0.253333	0.516667	6.92667	0.337244	0.0650641	0.225019	1.73163
1502	2.27	2.36	2.42	1.53	1.37	1.69	1.74	1.53	1.71	0.94	1.47	1.18	Atp1	2.35	1.53	1.66	1.19667	0.0754983	0.16	0.113578	0.265393
2504	2.75	1.88	2.27	1.36	1.5	1.79	1.86	1.68	1.45	1.15	1.31	0.78	Atp2	2.3	1.55	1.66333	1.08	0.435775	0.219317	0.205508	0.271846
7602	2.27	2.37	2.13	2.9	2.87	3.69	1.35	1.65	1.35	0.5	0.87	0.57	FrlB	2.25667	3.15333	1.45	0.646667	0.120554	0.465009	0.173205	0.196554
3109	6.96	5.56	6.47	9.39	9.34	8.65	1.44	0.85	1.37	2.42	2.86	2.78	Hag - iso1	6.33	9.12667	1.22	2.68667	0.710422	0.413562	0.322335	0.234379
5404	111.96	114.49	116.64	219.7	287.19	300	52.01	52.02	53.52	78.28	73.69	81.92	Hag - iso2	114.363	268.963	52.5167	77.9633	2.34257	43.1414	0.868927	4.12413
4202	3.4	2.6	3.65	6.88	7.65	6.47	2.18	2.54	2.6	5.64	5.56	5.95	Hag - iso3	3.21667	7	2.44	5.71667	0.548483	0.599083	0.227156	0.205994
1608	0.67	0.51	0.46	0.85	0.93	0.92	2.12	2.37	3.82	2.73	1.91	2.3	Groel	0.546667	0.9	2.77	2.31333	0.109697	0.043589	0.917878	0.410163
407	0.01	0.1	0.05	3.87	3.11	3.26	0.44	0.8	0.15	0.04	0.11	0	GlnA	0.0533333	3.41333	0.463333	0.05	0.0450925	0.402534	0.325628	0.0556776
1610	1.44	1.2	1.51	5.16	5.76	5.9	1.74	2.69	1.93	1.98	3.18	3.75	PtsI	1.38333	5.60667	2.12	2.97	0.162583	0.393107	0.502693	0.903493
salt stress experiment 2
3607	1.2	1.16	1.44	2.6	2.54	2.18	1.78	1.82	2.49	0.93	0.98	0.53	Pgk	1.26667	2.44	2.03	0.813333	0.151438	0.227156	0.398873	0.246644
3901	1.55	1.84	1.79	2.93	2.73	3.29	3.61	3.71	4.12	2.29	2.22	1.76	Cit	1.72667	2.98333	3.81333	2.09	0.155027	0.283784	0.270247	0.287924
4306	6.51	5.12	6.3	7.48	8.92	9.9	3.65	3.96	3.84	0.45	0.34	0.51	Mdh	5.97667	8.76667	3.81667	0.433333	0.749289	1.21726	0.156312	0.0862168
5204	0.11	0.16	0.36	0.3	0.23	0.18	0.41	0.72	0.44	6.47	7.98	8.3	Mdh - deg	0.21	0.236667	0.523333	7.58333	0.132288	0.0602771	0.170978	0.97736
4654	2.44	2.32	2.58	1.66	1.64	1.46	1.78	1.63	1.8	1.46	1.49	1.71	Atp1	2.44667	1.58667	1.73667	1.55333	0.130128	0.110151	0.0929157	0.136504
4657	2.32	2.76	2.37	1.12	1.63	1.58	1.9	1.66	1.87	1.36	1.15	1.31	Atp2	2.48333	1.44333	1.81	1.27333	0.240901	0.281129	0.130767	0.109697
6902	2.22	2.29	2.41	3.16	2.75	2.76	1.44	1.41	1.57	0.31	0.76	0.34	FrlB	2.30667	2.89	1.47333	0.47	0.0960902	0.23388	0.085049	0.251595
5108	7.65	6.88	4.78	8.92	9.62	8.78	1.34	1.45	1.38	3.31	2.28	3.4	Hag - iso1	6.43667	9.10667	1.39	2.99667	1.48547	0.450037	0.0556776	0.622281
5110	108.56	121.23	115.41	238.54	281.26	296.12	54.68	57.21	61.02	81.36	75.84	79.26	Hag - iso2	115.067	271.973	57.6367	78.82	6.34197	29.8922	3.19146	2.78618
4507	3.16	4.1	3.75	9.35	6.96	8.92	2.9	2.64	2.21	4.16	6.16	5.12	Hag - iso3	3.67	8.41	2.58333	5.14667	0.475079	1.27401	0.348473	1.00027
2925	0.63	0.96	0.71	0.96	1.15	0.9	2.52	3.37	2.22	1.68	2.29	1.84	Groel	0.766667	1.00333	2.70333	1.93667	0.172143	0.130512	0.596518	0.31628
1002	0.24	0.28	0.23	3.38	3.94	3.29	0.51	0.37	0.24	0.17	0.24	0.27	GlnA	0.25	3.53667	0.373333	0.226667	0.0264575	0.352184	0.135031	0.051316
1231	1.31	1.49	1.14	6.62	4.49	5.4	1.87	1.9	1.57	2.93	2.73	3.29	PtsI	1.31333	5.50333	1.78	2.98333	0.175024	1.06875	0.182483	0.283784
Supporting information File S1. Table S2 PDQuest export of spot quantification data from ethanol stress experiments.
SSP	wt1	wt2	wt3	wtNaCl4	wtNaCl45	wtNaCl46	MP27	MP28	MP29	MP2NaCl410	MP2NaCl411	MP2NaCl412	protein	avg_wt	avg_wt stress	avg_L42	avg_L42 stress	std_wt	std_wtstress	std_L42	std_L42stress
ethanol stress experiment 1
5611	0.74	1.25	1.32	1.99	1.66	2.22	1.87	1.82	1.78	0.85	1	0.79	Pgk	1.10333	1.95667	1.82333	0.88	0.316596	0.281484	0.0450925	0.108167
4303	1.93	1.89	1.86	3.26	3.1	2.8	3.61	3.69	3.4	2.28	1.68	2.19	Cit	1.89333	3.05333	3.56667	2.05	0.0351188	0.233524	0.149778	0.323574
3209	5.62	5.98	6.4	8.79	7.14	9.6	3.96	3.45	3.24	0.42	0.36	0.18	Mdh	6	8.51	3.55	0.32	0.390384	1.25367	0.37027	0.1249
3110	0.39	0.47	0.18	0.29	0.59	0.1	0.46	0.89	0.61	5.35	7.3	6.1	Mdh - deg	0.346667	0.326667	0.653333	6.25	0.149778	0.247049	0.218251	0.983616
2504	2.3	2.27	2.23	1.57	1.59	1.53	1.61	1.6	1.45	0.74	0.08	0.77	Atp1	2.26667	1.56333	1.55333	0.53	0.0351188	0.0305505	0.0896289	0.39
2506	2.83	2.89	2.86	1.5	1.47	1.36	1.85	1.86	1.79	1.18	0.93	0.9	Atp2	2.86	1.44333	1.83333	1.00333	0.03	0.0737111	0.0378594	0.153731
7311	2.11	2.72	2.15	2.34	2.83	2.7	1.42	1.38	1.59	0.56	0.64	0.59	FrlB	2.32667	2.62333	1.46333	0.596667	0.341223	0.253837	0.111505	0.0404145
3305	6.11	6.34	6.34	7.58	8.34	11.95	0.87	0.76	0.54	3.26	4.12	3.34	Hag - iso1	6.26333	9.29	0.723333	3.57333	0.132791	2.33476	0.168028	0.475114
3306	121.2	141.93	161.96	187.8	241.98	262.61	114.97	113.19	112.2	161.97	201.66	191.66	Hag iso2	141.697	230.797	113.453	185.097	20.381	38.6385	1.40365	20.643
4311	3.5	2.77	3.4	6.85	3.16	5.29	3.21	2.86	2.61	5.97	5.76	5.26	Hag - iso3	3.22333	5.1	2.89333	5.66333	0.395769	1.85232	0.301386	0.364737
1716	0.43	0.3	0.23	1.2	1.2	0.95	3.52	5.16	4.76	3.41	3.95	3.84	Groel	0.32	1.11667	4.48	3.73333	0.101489	0.144338	0.855102	0.285365
8308	3.64	2.94	2.88	3.69	3.2	3.22	1.53	1.42	1.23	0.57	0.51	0.3	IlvC - iso1	3.15333	3.37	1.39333	0.46	0.422532	0.277308	0.151767	0.141774
7309	2.42	2.38	2.5	2.25	2.56	1.86	1.2	0.74	1.6	0.7	0.78	0.48	IlvC - iso2	2.43333	2.22333	1.18	0.653333	0.061101	0.350761	0.430349	0.155349
5308	7.35	9.11	7.48	11.68	11.38	12.92	7.94	12.78	11.83	1.35	1.36	1.75	Asd	7.98	11.9933	10.85	1.48667	0.980765	0.816415	2.56451	0.228108
5309	2.3	1.55	1.98	1.86	2.2	1.66	1.29	2.75	1.49	5.78	3.42	4.56	Ald	1.94333	1.90667	1.84333	4.58667	0.376342	0.273008	0.791539	1.18023
ethanol stress experiment2
3215	1.25	1.34	1.32	2.63	2.2	1.81	1.9	1.86	2.18	0.98	1.18	0.83	Pgk	1.30333	2.21333	1.98	0.996667	0.0472582	0.410163	0.174356	0.175594
3851	1.98	1.86	2.22	3.4	3.43	3.11	3.26	4.1	3.48	2.11	2.32	1.71	Cit	2.02	3.31333	3.61333	2.04667	0.183303	0.17673	0.435584	0.309892
2141	6.16	6.88	5.56	8.92	9.9	9.5	3.45	3.31	2.28	0.69	0.88	0.73	Mdh	6.2	9.44	3.01333	0.766667	0.660908	0.492747	0.638931	0.100167
1852	0.29	0.48	0.2	0.76	0.41	0.3	0.53	0.38	0.47	5.66	4.76	6.47	Mdh - deg	0.323333	0.49	0.46	5.63	0.142945	0.240208	0.0754983	0.855395
4215	2.51	2.76	2.47	1.39	1.47	1.8	1.6	1.31	1.7	0.55	0.83	0.68	Atp1	2.58	1.55333	1.53667	0.686667	0.157162	0.217332	0.202567	0.140119
4221	2.9	2.96	2.74	1.45	1.39	1.56	1.99	1.96	1.72	0.96	1.21	1.47	Atp2	2.86667	1.46667	1.89	1.21333	0.113725	0.0862168	0.147986	0.255016
7541	2.42	2.78	2.67	2.6	2.54	2.18	1.53	1.57	1.59	0.95	0.35	0.93	FrlB	2.62333	2.44	1.56333	0.743333	0.184481	0.227156	0.0305505	0.340783
3215	6.16	5.66	6.47	7.63	8.92	7.48	0.79	0.91	0.95	4.1	3.72	3.71	Hag - iso1	6.09667	8.01	0.883333	3.84333	0.408697	0.791644	0.0832666	0.222336
3356	129.65	137.58	156.31	204.35	239.38	253.52	119.47	105.52	124.22	187.9	221.06	199.67	Hag - iso2	141.18	232.417	116.403	202.877	13.6897	25.3138	9.71987	16.811
3358	3.12	3.43	3.22	6.49	6.16	5.44	3.63	3.28	3.85	6.1	5.86	6.16	Hag - iso3	3.25667	6.03	3.58667	6.04	0.158219	0.536936	0.28746	0.158745
1203	0.4	0.29	0.34	1.31	1.24	1.29	5.4	4.71	5.6	4.11	3.66	4.19	Groel	0.343333	1.28	5.23667	3.98667	0.0550757	0.0360555	0.46694	0.285715
7001	3.29	2.82	2.76	3.76	3.48	3.1	1.6	1.3	1.41	0.44	0.04	0.11	IlvC - iso1	2.95667	3.44667	1.43667	0.196667	0.29023	0.33126	0.151767	0.21362
6954	2.18	2.42	2.54	2.82	2.86	2.78	1.31	1.52	1.27	0.7	0.87	0.57	IlvC - iso2	2.38	2.82	1.36667	0.713333	0.183303	0.04	0.134288	0.150444
5241	9.41	9.13	7.42	11.7	11.5	12.88	10.21	11	11.93	1.71	1.12	1.25	Asd	8.65333	12.0267	11.0467	1.36	1.07723	0.745743	0.860949	0.31
5238	1.72	1.54	2.71	1.76	1.68	1.49	1.3	1.9	1.22	4.14	4.44	5.34	Ald	1.99	1.64333	1.47333	4.64	0.63	0.138684	0.371663	0.6245
